# Supplementary material for: RNALoc-LM: RNA subcellular localization prediction using pre-trained RNA language model
Source: Bioinformatics. 2025 Mar 22;41(4):btaf127. doi: 10.1093/bioinformatics/btaf127 (PMC11978386; doi:10.1093/bioinformatics/btaf127)
Supplement: btaf127_Supplementary_Data [file btaf127_supplementary_data.zip]

Archive with 1 entries (1 files):
- Supplementary materials20250228.pdf
